# Supplementary material for: Tablets Made from Paper—An Industrially Feasible Approach
Source: Pharmaceuticals (Basel). 2022 Sep 26;15(10):1188. doi: 10.3390/ph15101188 (PMC9611322; doi:10.3390/ph15101188)
Supplement: Supplementary file 1 [file pharmaceuticals-15-01188-s001.zip]

Archive with 1 entries (1 files):
- pharmaceuticals-1880326-supplementary.pdf
